# Supplementary material for: Investigation of UTR Variants by Computational Approaches Reveal Their Functional Significance in PRKCI Gene Regulation
Source: Genes (Basel). 2023 Jan 18;14(2):247. doi: 10.3390/genes14020247 (PMC9956319; doi:10.3390/genes14020247)
Supplement: Supplementary file 1 [file genes-14-00247-s001.zip]

Archive with 1 entries (1 files):
- genes-2136973-supplementary.pdf
